# Supplementary material for: Nationwide Deployment of a Serious Game Designed to Improve COVID-19 Infection Prevention Practices in Switzerland: Prospective Web-Based Study
Source: JMIR Serious Games. 2021 Nov 25;9(4):e33003. doi: 10.2196/33003 (PMC8623323; doi:10.2196/33003)
Supplement: Multimedia Appendix 1 [file games_v9i4e33003_app1.zip]

Archive with 2 entries (2 files):
- sg4-curated-final.csv
- sg4-curated-final.dta
